# Supplementary material for: The Analytical Framework of Clinical Trials Evaluating Clinical Outcomes of Artificial Intelligence-Based Digital Health Interventions: A Systematic Literature Review
Source: J Mark Access Health Policy. 2026 Jul 1;14(3):38. doi: 10.3390/jmahp14030038 (PMC13398107; doi:10.3390/jmahp14030038)
Supplement: Supplementary file 1 [file jmahp-14-00038-s001.zip]

Archive with 1 entries (1 files):
- jmahp-4364028-supplementary.pdf
